# Supplementary material for: Vibrational Properties of Doped P3HT Chains in Solution: Insight into the Doping Mechanism from Infrared IRAV and Raman RaAV Bands
Source: Molecules. 2025 Mar 21;30(7):1403. doi: 10.3390/molecules30071403 (PMC11990279; doi:10.3390/molecules30071403)
Supplement: Supplementary file 1 [file molecules-30-01403-s001.zip]

Archive with 1 entries (1 files):
- molecules-3526953-supplementary.pdf
